# Supplementary material for: The importance of dung beetles and arthropod communities on degradation of cattle dung pats in eastern South Dakota
Source: PeerJ. 2018 Jul 19;6:e5220. doi: 10.7717/peerj.5220 (PMC6054869; doi:10.7717/peerj.5220)
Supplement: Data S1 — Complete database used to produce the experimental analyses [file peerj-06-5220-s001.xlsx]

## Sheet: Early Season
Sample designator	Treatment	Sample number	Exposure period (d)	Wet weight (g)	Dry weight (g)	Water % of wt	Non-O Ash % of wt	Organic Content % of wt	Insect Biomass (dry wt; g)	H	HMAX	J Evenness	Dung Beetle Richness	Dung Beetle Diversity (H)	collembola	mites	dipluran 1	dipluran 2	Aphodius fossor	Aphodius erraticus	Aphodius rubeolus	Aphodius haemorrhoidalis	Aphodius terminalis	Onthophagus hecate	Onthophagus pennsylvanicus	Tomarus relictus	Aphodius fimetarius	Aphodius carri	Aphodius stercorosus	Apodius concavus	Aphodius granarius	Eucanthus lazarus	scarab 32	beetle 1 (staph)	beetle 2	beetle 3	beetle 4	beetle 5	beetle 6	beetle 7	beetle 8	beetle 9	beetle 10	beetle 11	beetle 12	beetle 13	beetle 14	beetle 15	beetle 16
6.10 23	Cage	10	2	776.09	185.03	0.761587	15.8071	84.1929	0.0165	0.598893	2.07944	0.288007	0	0		15			0	0		0		0																							1
6.10 24	Cage	11	2	681.9	176.02	0.741868	9.16185	90.8381	0.0066	1.16772	1.94591	0.600088	0	0		13			0	0		0		0
6.10 52	Cage	23	2	746.25	201.35	0.730184	14.4581	85.5419	0.0132	1.39921	2.30259	0.60767	0	0		25			0	0		0		0										2													1
6.10 56	Cage	25	2	757.19	197.68	0.738929	9.16611	90.8339	0.0267	0.760978	1.60944	0.472822	0	0		16			0	0		0		0										1													2
6.10 69	Cage	30	2	846.03	197.17	0.766947	14.9247	85.0753	0.045	1.33867	1.79176	0.747127	0	0		21			0	0		0		0										1
6.10 72	Cage	32	2	829.23	201.02	0.757582	13.7714	86.2286	0.011	1.37988	2.07944	0.663584	0	0		127			0	0		0		0										4													1	1
6.10 1	Cage	1	4	667.87	134.22	0.799033	10.5056	89.4944	0.1009	0.69124	1.94591	0.355227	0	0		42			0	0		0		0										18													3
6.10 9	Cage	4	4	709.05	133.22	0.812115	17.3192	82.6808	0.0795	1.30979	2.48491	0.527097	0	0		45			0	0		0		0										13
6.10 17	Cage	7	4	707.58	144.1	0.796348	11.3105	88.6895	0.104	1.06851	1.94591	0.549106	0	0		70			0	0		0		0										14	3												8
6.10 29	Cage	13	4	749.79	162.37	0.783446	16.992	83.008	0.1172	0.665067	1.09861	0.60537	0	0		80			0	0		0		0										33			10
6.10 46	Cage	21	4	640.04	132.01	0.793747	16.7459	83.2541	0.0616	0.693147	0.693147	1	0	0		72			0	0		0		0										17													4
6.10 54	Cage	24	4	709.16	163.54	0.769389	9.52706	90.4729	0.0428	1.17945	1.94591	0.606119	0	0		44			0	0		0		0										22	1
6.10 19	Cage	8	7	680.96	131.71	0.806582	13.744	86.256	0.1002	0.787004	1.94591	0.40444	0	0		111			0	0		0		0										27	2		33										23		1
6.10 21	Cage	9	7	730.02	143.81	0.803005	16.6683	83.3317	0.1489	1.42656	2.19722	0.649255	1	0					0	0		0		0										20			47										28
6.10 41	Cage	18	7	606.23	139.38	0.770087	16.5381	83.4619	0.0775	1.57745	2.3979	0.657846	0	0		86			0	0		0		0										8			8										2
6.10 59	Cage	26	7	621.87	128.28	0.793719	15.6082	84.3918	0.0842	1.56943	2.19722	0.714278	0	0		16			0	0		0		0										20			12										4
6.10 80	Cage	34	7	603.67	134.34	0.777461	14.1722	85.8278	0.0595	1.73506	1.94591	0.891646	0	0		133			0	0		0		0										4			2										1
6.10 35	Cage	15	14	390.14	168.69	0.567617	16.3218	83.6782	0.0349	1.03932	2.30259	0.451371	0	0		210			0	0		0		0										18			57
6.10 36	Cage	16	14	387.2	155.2	0.599174	13.5158	86.4842	0.0364	1.74936	2.3979	0.729538	0	0		117			0	0		0		0										14	2		55										3
6.10 38	Cage	17	14	366.56	152.29	0.584543	16.2145	83.7855	0.0557	1.45148	1.79176	0.810084	0	0		62			0	0		0		0													47										1
6.10 42	Cage	19	14	342.51	154.75	0.548188	12.4981	87.5019	0.0424	1.01026	2.07944	0.485834	0	0		81			0	0		0		0										1			21
6.10 66	Cage	28	14	282.5	145.43	0.485204	16.6276	83.3724	0.0129	0.97166	2.07944	0.467269	0	0		58			0	0		0		0										2			13
6.10 83	Cage	36	14	390.86	165.21	0.577317	15.2409	84.7591	0.0421	1.08408	1.79176	0.605034	0	0		32			0	0		0		0													12
6.10 6	Cage	3	28	315.32	126.9	0.597552	16.6775	83.3225	0.0359	1.07972	2.07944	0.519235	0	0	124	57			0	0		0		0										16													3		1
6.10 11	Cage	5	28	371.3	136.85	0.63143	15.7684	84.2316	0.0488	1.15653	1.79176	0.645469	0	0	14	71			0	0		0		0										2			28
6.10 14	Cage	6	28	273.89	148.23	0.458797	14.6807	85.3193	0.0493	1.18649	2.48491	0.477479	0	0	35	87			0	0		0		0													16
6.10 48	Cage	22	28	262.34	140.87	0.463025	15.3599	84.6401	0.0469	1.41789	1.79176	0.79134	0	0	47	137			0	0		0		0										2													4
6.10 76	Cage	33	28	249.62	132.3	0.469994	16.0178	83.9822	0.0348	1.66005	2.3979	0.692293	0	0	25	152			0	0		0		0
6.10 81	Cage	35	28	268.4	129.32	0.518182	15.5068	84.4932	0.0291	1.35894	2.07944	0.653511	0	0	45	167			0	0		0		0										4			3										1
6.10 4	Cage	2	42	235.55	109.86	0.533602	20.6528	79.3472	0.0413	1.72432	2.07944	0.829221	0	0	212	182			0	0		0		0										10
6.10 27	Cage	12	42	170.43	123.17	0.277299	20.2809	79.7191	0.0465	0.440282	1.79176	0.245726	0	0	120	31			0	0		0		0										7
6.10 32	Cage	14	42	248.67	111.31	0.552379	18.5082	81.4918	0.0673	0.985369	1.94591	0.50638	0	0	174	148			0	0		0		0							6			17
6.10 45	Cage	20	42	182.74	113.72	0.377695	21.5444	78.4556	0.0625	1.18722	2.30259	0.515602	0	0	128	88			0	0		0		0										21
6.10 63	Cage	27	42	157.4	119.2	0.242694	19.6727	80.3273	0.0393	1.22767	2.30259	0.533171	0	0	61	52			0	0		0		0										7
6.10 71	Cage	31	42	164.51	115.21	0.299678	18.1005	81.8995	0.0336	1.78233	2.19722	0.811174	0	0	50	21			0	0		0		0										13			4
6.10 25	Uncaged	10	2	661.04	198.75	0.699337	21.6591	78.3409	1.2539	1.68433	3.21888	0.523267	5	1.0945		354			1	0	11	3		0				7			9			11		1	3		4								25
6.10 40	Uncaged	16	2	647.18	150.56	0.76736	21.449	78.551	1.3499	1.5479	2.94444	0.525704	4	0.923465		146			0	0	9	2		0	1						3			5					14								9
6.10 57	Uncaged	23	2	552.11	132.37	0.760247	19.6226	80.3774	0.9877	1.64237	3.3322	0.492879	5	0.827167		311			0	2	2	9	1	0										15		1			3								1	2
6.10 70	Uncaged	29	2	639.24	150.02	0.765315	22.3172	77.6828	1.0173	2.4071	3.13549	0.767695	2	0.636514		301			0	0	3	6		0							5			5
6.10 77	Uncaged	32	2	527.06	143.98	0.726824	19.4915	80.5085	1.3064	1.58688	2.30259	0.689172	0	0		419			3	7	15	6		3		1					8	1		14	2				11								5
6.10 82	Uncaged	35	2	484.03	108.62	0.775592	20.2619	79.7381	0.6578	1.99999	2.30259	0.868585	1	0		383			0	0	9	9		0							8			10			1										16	2
6.10 2	Uncaged	1	4	376.11	69.43	0.8154	21.0764	78.9236	0.8548	1.96224	3.3673	0.582735	6	1.44512		551			2	0	16	0		3			1				25			11	25		99		1								117
6.10 5	Uncaged	2	4	553.05	102.09	0.815405	17.937	82.063	0.6605	0.96159	1.79176	0.536674	0	0		611			0	0	10	2	3	0							30			102	6		134		4								62
6.10 8	Uncaged	3	4	561.66	105.16	0.812769	20.1783	79.8217	0.9822	1.90333	2.99573	0.635348	2	0.605797		769			1	0	9	0		2			1				36			74	18		113		7								55
6.10 51	Uncaged	20	4	542.62	114.48	0.789024	21.971	78.029	1.0398	1.14711	2.89037	0.396872	5	1.3995		437			2	0	10	0		0			1				23			67	16		84										46
6.10 62	Uncaged	25	4	553.83	109.97	0.801437	21.4588	78.5412	1.2799	1.54378	1.94591	0.793344	0	0		612			1	0	8	11		0							39			176	9		122		4								63
6.10 68	Uncaged	37	4	540.43	117.68	0.782247	26.2727	73.7273	1.4048	2.06272	3.13549	0.657863	4	0.878863		429			3	0	18	2	2	3			1				58			146	37	1	47		8								74	1
6.10 16	Uncaged	7	7	476.58	105.79	0.778023	21.3057	78.6943	0.7959	1.63145	2.19722	0.742506	0	0		670			5	0	14	1	2	0						4	16			118	8		258		1								60	1	1
6.10 22	Uncaged	9	7	539.95	128.99	0.761108	24.079	75.921	0.566	1.99488	3.17805	0.627706	5	0.94187	6	564			0	0	12	0		0							5			101	23		194										53
6.10 34	Uncaged	14	7	512.61	110.15	0.785119	22.1031	77.8969	0.5856	1.81903	2.3979	0.758594	0	0		481			1	0	34	0	2	2							12			138	14		326										79
6.10 49	Uncaged	19	7	402.09	95.18	0.763287	21.9747	78.0253	0.6482	1.37584	2.48491	0.55368	4	1.07757		609			3	0	29	0		0				9			10			282	12	1	143		1								95
6.10 60	Uncaged	24	7	484.65	115.68	0.761312	23.5145	76.4855	0.8623	1.73353	2.70805	0.640138	1	0		559			1	0	34	2		0			1	16			12			62	4		155										83
6.10 67	Uncaged	29	7	546.61	149.56	0.726386	20.5317	79.4683	0.7809	1.0547	2.3979	0.439842	4	1.27703		456			2	0	23	0		0				5			6			125	16		194										41
6.10 73	Uncaged	30	7	523.15	122.76	0.765345	20.4243	79.5757	0.4837	1.86705	3.17805	0.587481	4	1.11323		639			0	0	32	0		0							12			163	13		164										58
6.10 10	Uncaged	4	14	317.15	111.27	0.649157	23.6627	76.3373	0.1358	1.84416	3.09104	0.596616	4	0.902171	31	59			0	0	2	0		0							1			34	6		76										6		1
6.10 30	Uncaged	12	14	350.4	149.56	0.573174	24.8755	75.1245	0.2373	1.3785	2.30259	0.598674	0	0		154			1	0	5	0	1	0							15			77	2		147										16
6.10 47	Uncaged	18	14	155.79	76.87	0.506579	22.8626	77.1374	0.0437	1.56948	2.30259	0.681617	0	0		120			0	0	3	0	1	0				1			2			4			23										2
6.10 65	Uncaged	27	14	239.64	84.22	0.648556	24.5172	75.4828	0.1128	0.824952	2.94444	0.280173	4	1.02851	45	181			0	0		0		0							6			23			62
6.10 75	Uncaged	31	14	228.13	90.57	0.60299	23.9844	76.0156	0.7987	1.71479	2.99573	0.572411	6	1.2281	36	273			0	0	26	0		0			1	7			11			38			83										3
6.10 79	Uncaged	34	14	280.53	110.71	0.605354	20.4799	79.5201	0.0691	1.73847	3.13549	0.554448	4	0.926838	39	93			0	0	7	0		0							2
6.10 12	Uncaged	5	28	173.76	114.11	0.34329	25.996	74.004	0.0932	1.44155	2.30259	0.626058	1	0	86	151			0	0		0		0										3			4										1
6.10 15	Uncaged	6	28	228.89	98.63	0.569094	24.7552	75.2448	0.0974	1.89994	2.56495	0.740733	1	0	12	10			0	0	1	0		0													2
6.10 28	Uncaged	11	28	209.42	113.35	0.458743	26.2404	73.7596	0.0221	1.92827	3.04452	0.633357	3	1.06094	27	12			0	0		0		0										2			4
6.10 37	Uncaged	15	28	245.68	111.17	0.547501	27.0738	72.9262	0.0572	1.81827	3.3322	0.545665	4	1.01962	104	103			0	0		0		0										4
6.10 64	Uncaged	26	28	210.66	62.71	0.702317	24.1972	75.8028	0.2456	0.564524	2.3979	0.235425	2	0.585953	26	33			0	0	1	0		0
6.10 78	Uncaged	33	28	221.8	97.35	0.561091	24.0526	75.9474	0.1153	1.65419	2.83321	0.583855	4	1.03536	141	167			0	0	2	0		0										4			41										2
6.10 18	Uncaged	8	42	113.68	73.81	0.350721	29.4712	70.5288	0.058	1.93797	2.99573	0.64691	8	1.77919	64	51			0	0		0		0
6.10 31	Uncaged	13	42	122.11	82.44	0.324871	29.9651	70.0349	0.1355	0.879386	2.77259	0.317172	1	0	33	40			0	0		0		0
6.10 43	Uncaged	17	42	145.04	90.24	0.377827	30.893	69.107	0.1091	2.20757	3.09104	0.714184	2	0.529706	57	64			0	0		0		0				1						3
6.10 53	Uncaged	21	42	134.96	86.15	0.361663	30.8547	69.1453	0.0591	0.83941	1.38629	0.605506	3	1.09711	246	119			0	0		0		0										6			7
6.10 55	Uncaged	22	42	145.94	95.99	0.342264	30.0682	69.9318	0.0591	0.817513	2.56495	0.318725	0	0	211	67			0	0		0		0										2
6.10 84	Uncaged	36	42	141.52	76.5	0.45944	30.5245	69.4755	0.0805	2.09557	2.56495	0.817001	7	1.0533	23	41			0	0		0		0										11
6.10 33	Sham cage	6	2	694.32	184.17	0.734748	22.9223	77.0777	1.2372	1.48852	2.3979	0.620761	0	0		486			0	0	9	2		0										21					10							1	17
6.10 74	Sham cage	12	2	546.29	135.1	0.752695	22.6755	77.3245	0.7727	1.56618	2.70805	0.578343	0	0		389			0	1	4	2		0							2			19	1				6								16		1
6.10 13	Sham cage	3	4	585.89	131.47	0.775606	19.9911	80.0089	1.2389	1.64567	3.04452	0.540535	6	1.08591		461			2	0	8	0		2	1		1				26			41	26	3	27		5								79
6.10 50	Sham cage	9	4	579.44	118.88	0.794836	20.1302	79.8698	0.7542	2.22936	3.04452	0.732252	3	1.00366		204			2	0	4	4		0							20			92	2		50		4								24
6.10 20	Sham cage	4	7	453.86	106.49	0.765368	19.4624	80.5376	0.7589	2.04469	2.89037	0.707416	1	0		209			5	0	14	0		0							7			137	32		122										93
6.10 44	Sham cage	8	7	445.99	114.89	0.742393	26.691	73.309	0.5796	0.814936	2.56495	0.31772	2	0.474139		532			1	0	9	0		0			1							84	11		114										51
6.10 26	Sham cage	5	14	271.54	128.79	0.525705	27.6186	72.3814	0.1791	1.44796	2.63906	0.548664	1	0	13	102			0	0	4	0		0										59	4		103										16
6.10 58	Sham cage	10	14	114.32	72.97	0.361704	29.0105	70.9895	0.0321	1.77868	3.04452	0.584222	3	0.600166	2	19			0	0		1		0										5			10										2
6.10 39	Sham cage	7	28	223.37	111.26	0.501903	28.4251	71.5749	0.0579	1.93441	2.99573	0.645722	4	0.988154	51	90			0	0		0		0							2			1			1										1
6.10 61	Sham cage	11	28	193.54	113.98	0.411078	29.1649	70.8351	0.0213	1.5441	1.94591	0.793512	1	0	77	157			0	0	1	0		0										8														2
6.10 3	Sham cage	1	42	98.11	61.8	0.370095	24.5518	75.4482	0.0487	1.55186	2.56495	0.605028	1	0	160	65			0	0		0		0										7
6.10 7	Sham cage	2	42	75.65	50.92	0.3269	23.4389	76.5611	0.0671	1.05999	2.94444	0.359998	4	1.27303	122	58			0	0		0		0										5
															2647	16465	0	0	36	10	398	62	12	15	2	1	8	46	0	4	417	1	0	2653	295	7	3281	0	83	0	0	0	0	0	0	1	1360	9	5
[truncated: 125 more columns]

## Sheet: Late Season
Sample designator	Treatment	Sample number	Exposure period (d)	Wet weight (g)	Dry weight (g)	Water % of wt	Non-O Ash % of wt	Organic Content % of wt	Insect Biomass (dry wt; g)	H	HMAX	J Evenness	Dung Beetle Richness	Dung Beetle Diversity (H)	collembola	mites	Aphodius erraticus	Aphodius rubeolus	Aphodius haemorrhoidalis	Aphodius terminalis	Onthophagus hecate	Onthophagus pennsylvanicus	Aphodius fimetarius	Aphodius granarius	scarab 32	beetle 1	beetle 2	beetle 3	beetle 4	beetle 6	beetle 8	beetle 9	beetle 13	beetle 14	beetle 15	beetle 16	beetle 21	beetle 24	beetle 25	bettle 26	beetle 30	beetle 31	beetle 34	beetle 40	beetle 41	beetle 43	beetle 44	beetle 45	beetle 46
7.28 13	Cage	5	2	859.11	301.31	0.649277	12.1896	87.8104	0.0888	1.10393	1.79176	0.616113	0	0	3	282	0		0		0					62	2		27					19		1
7.28 27	Cage	12	2	815.94	290.49	0.643981	13.1964	86.8036	0.0495	2.09318	2.70805	0.772949	0	0		259	0		0		0					48	3		78					16							8
7.28 31	Cage	13	2	849.65	302.35	0.644148	10.7624	89.2376	0.0322	0.919517	1.94591	0.472538	0	0		124	0		0		0					23	1		39					11							3
7.28 53	Cage	23	2	860.49	293.32	0.659124	12.5885	87.4115	0.05	1.81501	2.56495	0.707621	0	0	5	315	0		0		0					63	4		81					8	3					4	6
7.28 59	Cage	26	2	771.43	328.07	0.574725	9.52754	90.4725	0.0568	1.09648	2.3979	0.457268	0	0	11	286	0		0		0					34	2		29					6						8	6	1
7.28 79	Cage	34	2	818.64	294.32	0.640477	10.2284	89.7716	0.0502	1.97913	2.07944	0.951762	0	0		311	0		0		0					54	2		63					14	1					2	7
7.28 23	Cage	10	4	682.21	246.06	0.639319	12.318	87.682	0.0668	2.07836	2.56495	0.810293	0	0	28	208	0		0		0					97	9		65					27		3			2	10				3
7.28 25	Cage	11	4	714.73	204.94	0.713262	10.5046	89.4954	0.0574	0.83488	1.94591	0.429043	0	0	16	145	0		0		0					63	1		53					4	2	4								1
7.28 33	Cage	14	4	686.987	212.21	0.6911	11.5266	88.4734	0.0651	1.15897	1.94591	0.595595	0	0	12	63	0		0		0					75			71					22		4								4
7.28 35	Cage	15	4	699.94	204	0.708546	12.4908	87.5092	0.0472	1.93029	2.83321	0.681309	0	0	57	539	0		0		0					122	6		252					38							4			8
7.28 45	Cage	19	4	685.53	211.24	0.691859	13.5201	86.4799	0.0415	1.90637	2.63906	0.722367	0	0	31	278	0		0		0					112	2		101				1	38							1
7.28 55	Cage	24	4	743.18	227.53	0.693843	14.1	85.9	0.0423	1.22229	2.19722	0.55629	0	0	17	281	0		0		0					104	3		91					23
7.28 5	Cage	2	7	719.26	218.03	0.696869	12.8411	87.1589	0.0256	1.28073	1.94591	0.658166	0	0	84	96	0		0		0					74	7		181				10	22		1				4				6
7.28 11	Cage	4	7	756.69	215.22	0.715577	13.66	86.34	0.0006	1.92057	2.3979	0.800941	0	0	221	77	0		0		0					52			61					3		3				6				7
7.28 39	Cage	17	7	739.37	223.48	0.697743	11.9165	88.0835	0.0146	1.67206	2.56495	0.65189	0	0	52	76	0		0		0					36	1		68							2
7.28 61	Cage	27	7	734.89	220.98	0.699302	13.7282	86.2718	0.0094	0.938518	1.38629	0.676997	0	0	79	52	0		0		0					38	2		98											1				1				1
7.28 71	Cage	30	7	713.31	214.91	0.698714	11.0791	88.9209	0.0082	1.82413	2.19722	0.830196	0	0	116	68	0		0		0					49			91					2						3				2				2
7.28 81	Cage	35	7	786.56	229.16	0.708655	13.7478	86.2522	0.0298	1.58268	2.07944	0.76111	0	0	54	112	0		0		0					79			114					6						6				1
7.28 15	Cage	6	14	714.16	217.89	0.6949	12.2142	87.7858	0.0093	1.80826	2.56495	0.704989	0	0	44	67	0		0		0					21			27
7.28 17	Cage	7	14	730.29	219.71	0.699147	13.4374	86.5626	0.0107	0.858987	1.60944	0.533718	0	0	41	130	0		0		0					32	1		31
7.28 49	Cage	21	14	765.31	239.18	0.687473	11.2427	88.7573	0.0203	2.08179	2.3979	0.868174	0	0	45	39	0		0		0					21			25															2
7.28 69	Cage	29	14	679.78	256.72	0.622348	13.2638	86.7362	0.0112	0.907599	1.79176	0.506541	0	0	41	78	0		0		0					41			150								4
7.28 73	Cage	31	14	682.68	212.56	0.688639	12.5997	87.4003	0.0095	1.28978	2.48491	0.519046	0	0	22	62	0		0		0					26	3		63											2
7.28 77	Cage	33	14	701.84	217.55	0.690029	15.5646	84.4354	0.0293	1.78067	2.63906	0.674739	0	0	11	37	0		0		0					25	2		53				1							2
7.28 1	Cage	1	28	481.58	186.79	0.612131	15.0199	84.9801	0.0012	1.12513	1.94591	0.5782	0	0	88	31	0		0		0																							1
7.28 37	Cage	16	28	442.36	187.33	0.576521	15.0348	84.9652	0.0009	1.21187	2.63906	0.459207	0	0	83	21	0		0		0					2
7.28 41	Cage	18	28	403.77	198.77	0.507715	14.8102	85.1898	0.0029	2.07071	2.63906	0.784642	0	0	31	28	0		0		0					6
7.28 65	Cage	28	28	452.21	201.43	0.554565	13.504	86.496	0.0053	1.35069	2.30259	0.586596	0	0	126	71	0		0		0					4																						1
7.28 75	Cage	32	28	451.51	187.2	0.585391	14.0881	85.9119	0.0076	1.87671	2.3979	0.782648	0	0	80	26	0		0		0					4
7.28 84	Cage	36	28	422.27	186.45	0.558458	12.4797	87.5203	0.0172	1.88137	2.48491	0.757118	0	0	224	146	0		0		0					14			4															1
7.28 7	Cage	3	42	295.63	188.67	0.361804	14.8873	85.1127	0.0011	2.00963	2.56495	0.783498	0	0	221	186	0		0		0					12			4
7.28 19	Cage	8	42	331.93	192.23	0.420872	14.646	85.354	0.0032	1.67474	2.19722	0.762206	0	0	193	138	0		0		0					4			1
7.28 21	Cage	9	42	287.51	172.91	0.398595	13.2525	86.7475	0.0094	1.96166	2.48491	0.789429	0	0	31	52	0		0		0					8
7.28 47	Cage	20	42	270.12	186.97	0.307826	15.0112	84.9888	0.0311	1.15955	2.30259	0.503588	0	0	49	113	0		0		0					2
7.28 51	Cage	22	42	306.45	169.39	0.447251	14.1641	85.8359	0.0022	2.0079	2.56495	0.782822	0	0	87	66	0		0		0					1
7.28 57	Cage	25	42	272.12	177.63	0.347237	12.7457	87.2543	0.003	1.32391	2.30259	0.574969	0	0	42	71	0		0		0					3																						2
7.28 2	Uncaged	1	2	738.4	246.02	0.66682	12.5596	87.4404	0.7004	1.54001	3.29584	0.467259	4	1.20774	13	1275	2	10	5		0			13		447	19	4	151	5			1	79	1			3		21	22							1
7.28 28	Uncaged	12	2	679.24	237.65	0.650124	11.5343	88.4657	0.3043	1.18029	2.48491	0.474984	1	0	2	636	1	3	7		0			11		264	26	3	221	1				73	3			1			43
7.28 38	Uncaged	17	2	730.31	233.21	0.68067	14.2463	85.7537	0.4172	1.25061	2.07944	0.601417	0	0	13	571	2	3	0		0			3		77	5	3	49	1				18	1			2		1			2
7.28 42	Uncaged	19	2	691.14	237.24	0.656741	14.4475	85.5525	0.3712	1.89334	3.2581	0.581118	5	1.25785	6	298	1	4	4		0			3		128	2		85					31	7			1		4	11	1
7.28 44	Uncaged	20	2	667.11	227.24	0.659367	17.2522	82.7478	0.3042	1.76313	2.70805	0.651071	2	0.693147	8	378	1	2	14		1			6		89	4		61				2	36				4			4
7.28 80	Uncaged	35	2	742.57	244.46	0.670792	14.4841	85.5159	0.4952	1.26763	2.3979	0.528641	0	0	11	853	2	3	2		0			4		145	15	2	204	3				72	8	2		13		7	7				1
7.28 9	Uncaged	4	4	529.24	184.76	0.650896	15.4648	84.5352	0.5973	1.50893	3.3322	0.452832	6	1.54826	31	609	1	21	10	2	0			16		210	24		258	1				83	3	3		2		21	2				9		4
7.28 16	Uncaged	7	4	585.12	192.65	0.670751	14.9355	85.0645	0.5613	1.55643	2.56495	0.606807	1	0	22	1104	0	7	8	8	1	1		11		306	27		218		1			59	8			3	2	32	7			3	3
7.28 48	Uncaged	22	4	522.44	189.95	0.636418	14.66	85.34	0.4851	1.87456	3.09104	0.606449	3	0.950271	19	735	1	3	9	13	0			5		201	7		206				12	38	3			4	1	3				10	1	1	6
7.28 52	Uncaged	23	4	535.36	185.18	0.654102	14.6053	85.3947	0.5285	2.16049	3.13549	0.689043	4	1.16828	29	769	0	7	3	17	0			9		128	7		192					38	2		1	3	2	11	1			5			5
7.28 56	Uncaged	24	4	527.1	182.43	0.653899	14.9941	85.0059	0.4025	1.18697	1.94591	0.60998	0	0	14	236	0	4	11	6	1			12		27	4		33					13	2			4						1			1
7.28 62	Uncaged	27	4	515.79	185.5	0.640358	16.1333	83.8667	0.3954	1.73643	3.21888	0.539453	4	1.12313	16	260	0	5	9	3	0			13		28			30				1	4			1	2
7.28 22	Uncaged	9	7	643.46	188.54	0.70699	16.7069	83.2931	0.1168	1.57	2.70805	0.579752	3	1.07081	243	271	0	1	0		0		1	3		79	7		286					3				2		2
7.28 24	Uncaged	10	7	617.01	178.69	0.710394	17.1225	82.8775	0.1141	1.35426	1.94591	0.695951	0	0	53	141	0	5	3	1	0			1		61	1		90					4		1			3	2				3
7.28 34	Uncaged	15	7	619.06	193.45	0.68751	14.2914	85.7086	0.1049	1.81917	2.83321	0.642087	2	0.636514	77	184	0	4	0	2	0					43	7		118					13		2		1						3
7.28 64	Uncaged	28	7	659.61	186.19	0.717727	14.5442	85.4558	0.0905	1.14465	2.07944	0.550461	0	0	72	147	0	1	0	12	0					51			58					1						1				1			1
7.28 68	Uncaged	30	7	617.53	190.89	0.690881	14.51	85.49	0.0918	1.10377	2.89037	0.381879	3	1.0822	44	142	0	3	0	4	0		1			87	3		268						1									1			2
7.28 83	Uncaged	36	7	626.78	184.89	0.705016	14.3014	85.6986	0.0655	0.803961	1.94591	0.413154	0	0	71	234	0	4	0		0					178	5		351					23						2				2			1
7.28 10	Uncaged	5	14	635.88	161.49	0.746037	15.6488	84.3512	0.0261	1.72992	3.13549	0.551721	4	1.28606	62	221	0		1	1	0					22	2		24
7.28 18	Uncaged	8	14	617.02	183.96	0.701857	16.3209	83.6791	0.0439	1.46512	2.94444	0.497589	5	1.1329	31	187	0		0	2	0					8			45					1
7.28 58	Uncaged	25	14	570.44	167.86	0.705736	16.7671	83.2329	0.0056	1.16866	2.07944	0.562007	0	0	52	73	0		0	3	0					7	2		18
7.28 60	Uncaged	26	14	621.26	179.5	0.711071	17.8674	82.1326	0.0148	1.59067	3.29584	0.482632	5	1.35456	62	68	0		0	2	0					8			42																			2
7.28 72	Uncaged	32	14	603.33	164.27	0.727728	16.1263	83.8737	0.019	1.59353	3.21888	0.495059	4	1.22638	99	131	0		0		0					8	2		57							2
7.28 74	Uncaged	33	14	586.25	162.24	0.723258	15.6339	84.3661	0.0273	1.48584	2.89037	0.514065	5	1.39426	75	141	0		0		0					24	2		49					1
7.28 4	Uncaged	2	28	281.45	128.79	0.542405	19.1308	80.8692	0.0403	1.56988	2.30259	0.681792	1	0	144	48	0		1		0					5
7.28 30	Uncaged	13	28	263.76	117.76	0.553534	20.6474	79.3526	0.0629	1.81434	2.3979	0.756639	1	0	289	137	0		7	8	0				12	12			4														1
7.28 32	Uncaged	14	28	288.6	110.04	0.618711	17.1737	82.8263	0.0034	1.34237	2.63906	0.508656	4	1.25245	87	52	0		0		0					2
7.28 36	Uncaged	16	28	301.93	124.56	0.587454	17.2361	82.7639	0.0355	1.93019	2.83321	0.681271	2	0.271189	244	129	0		0		0
7.28 66	Uncaged	29	28	280.5	101.62	0.637718	17.483	82.517	0.0158	1.0568	2.07944	0.508212	0	0	218	141	0		0		0					8
7.28 70	Uncaged	31	28	229.36	111.39	0.514344	17.7605	82.2395	0.0415	1.62586	2.63906	0.616076	3	0.974315	143	56	0		0		0					6
7.28 6	Uncaged	3	42	223.83	133.82	0.402136	19.9334	80.0666	0.2746	1.36187	2.19722	0.619815	0	0	26	148	0		0		0					11
7.28 12	Uncaged	6	42	237.17	124.87	0.4735	21.256	78.744	0.0232	1.84624	2.63906	0.699585	0	0	45	111	0		0		0					10			7																			1
7.28 26	Uncaged	11	42	211.01	115.92	0.450642	21.0576	78.9424	0.0066	1.89159	2.63906	0.716766	0	0	88	52	0		0		0					9			6
7.28 40	Uncaged	18	42	189.59	102.81	0.457725	20.5416	79.4584	0.0125	1.29179	2.63906	0.489488	2	0.636514	160	246	0		0		0					3
7.28 46	Uncaged	21	42	207.68	117.05	0.436393	18.4289	81.5711	0.0052	1.42736	3.13549	0.455226	4	1.34211	123	78	0		0		0					3
7.28 78	Uncaged	34	42	246.98	108.81	0.559438	19.479	80.521	0.0231	1.92442	2.89037	0.665803	1	0	155	145	0		6		0				3	3			8			1																2
7.28 43	Sham cage	6	2	735.38	252.16	0.657102	14.4851	85.5149	0.3652	2.17114	2.99573	0.724746	3	0.876092	2	357	0	2	2		0			3		100	1		41	1				5	5			3		4	6	1						1
7.28 67	Sham cage	10	2	725.85	243.41	0.664655	20.6464	79.3536	0.3162	2.18707	3.3673	0.649502	5	1.17241	4	708	0	8	3		0			2		137	7		134	1			3	43	1			3		7	11	2			2
7.28 8	Sham cage	2	4	561.08	191.43	0.658819	14.229	85.771	0.6153	1.06013	2.48491	0.426627	0	0	41	443	0	32	4	6	0	1		21		152	35		140					132	6		6	4			3			20	2		7
7.28 29	Sham cage	5	4	580.69	190.82	0.671391	14.3213	85.6787	0.5557	0.921479	2.07944	0.443138	0	0	67	351	0	12	9	24	1	1		19		213	10		136				12	67	2	2	1	2		19	11			20			4
7.28 3	Sham cage	1	7	697.21	173.67	0.750907	13.4764	86.5236	0.1145	2.14547	3.29584	0.650963	6	1.43493	66	249	0	8	0	8	0		1			87	8		147					18			1			7				19			1		1
7.28 50	Sham cage	7	7	671.31	191.79	0.714305	15.3064	84.6936	0.8326	1.43083	3.09104	0.462896	3	1.07899	88	144	0	3	1	11	0			1		35	1		147					7										4			1
7.28 63	Sham cage	9	14	632.11	180.95	0.713737	15.2373	84.7627	0.0231	1.89848	2.83321	0.670081	4	0.918046	77	187	0		0	1	0					7			71				1
7.28 82	Sham cage	12	14	591.81	176.89	0.701103	15.8279	84.1721	0.0263	0.992852	2.30259	0.43119	2	0.348832	73	203	0		0	1	0					23	3		78											1							1
7.28 54	Sham cage	8	28	282.91	128.94	0.544237	15.4674	84.5326	0.0245	1.67903	2.56495	0.654604	1	0	253	86	0		8		0				1	7
7.28 76	Sham cage	11	28	336.66	125.15	0.62826	20.9393	79.0607	0.0341	1.38431	3.04452	0.454689	3	0.925129	205	91	0		0		0					13			10
7.28 14	Sham cage	3	42	245.47	136.67	0.443231	16.7656	83.2344	0.0008	1.38661	2.3979	0.578263	0	0	247	203	0		0		0					14			2																			1
7.28 20	Sham cage	4	42	231.4	106.28	0.540709	19.8713	80.1287	0.0102	1.72738	2.56495	0.673455	1	0+K43:O90	252	188	0		0		0					9																						1
									6448						17885	11	155	127	135	4	3	3	156	16	4676	275	12	5712	13	1	1	44	1061	56	29	14	57	10	181	140	4	3	129	18	1	34	15	1	10
[truncated: 64 more columns]
